# Supplementary material for: Ensemble classification of autism spectrum disorder using structural magnetic resonance imaging features
Source: JCPP Adv. 2021 Nov 6;1(3):e12042. doi: 10.1002/jcv2.12042 (PMC10242907; doi:10.1002/jcv2.12042)
Supplement: Supplementary file 2 — Table S2 [file JCV2-1-e12042-s002.xlsx]

## Sheet: Feature_imp_summarized
Features	Importance_NonLinear	Importance_Linear
r_temporalpole_thickavg	0.0136928	0.0143165
r_entorhinal_thickavg	0.0126732	0.00423934
l_parahippocampal_thickavg	0.0119849	0.0259831
l_isthmuscingulate_thickavg	0.0117651	0.00429054
r_accumbens	0.0117461	0.0192433
r_rostralanteriorcingulate_thick	0.0114636	0.00436609
l_thalamus	0.0112107	0.0178674
r_caudalanteriorcingulate_surfav	0.0102615	0.0444558
l_putamen	0.010243	0.022884
r_insula_thickavg	0.01023	0.00108169
l_accumbens	0.0101346	0.0225035
l_frontalpole_thickavg	0.0101119	0.0100167
r_putamen	0.00983198	0.0192926
r_isthmuscingulate_thickavg	0.00975327	0.00635913
l_globuspallidus	0.00971682	0.00947353
l_posteriorcingulate_thickavg	0.00958614	0.00524242
l_transversetemporal_thickavg	0.00953695	0.0062907
r_caudalanteriorudatenucleus	0.00952932	0.0105295
r_paracentral_surfavg	0.00951672	0.0129355
l_insula_thickavg	0.00936196	0.00264128
l_isthmuscingulate_surfavg	0.00927288	0.00225437
l_rostralanteriorcingulate_thickavg	0.00925178	0.00953756
r_thalamus	0.00922388	0.00971056
r_caudalmiddlefrontal_surfavg	0.00911851	0.0166707
r_entorhinal_surfavg	0.00909086	0.0130411
r_frontalpole_thickavg	0.0088315	0.0145507
r_hippocampus	0.0088172	0.0052271
r_precentral_thickavg	0.00859959	0.00839355
r_parstriangularis_thickavg	0.00859473	0.00862811
r_parsopercularis_surfavg	0.00848863	0.00712769
r_temporalpole_surfavg	0.00839403	0.00647158
icv	0.00834054	0.00712182
r_parsorbitalis_thickavg	0.00827887	0.00317952
l_pericalcarine_thickavg	0.00815096	0.00135022
l_precentral_thickavg	0.00810832	0.0065229
r_rostralanteriorcingulate_surfavg	0.00794709	0.0217275
l_hippocampus	0.00789543	0.00425134
l_transversetemporal_surfavg	0.00785721	0.00901297
r_bankssts_surfavg	0.00768597	0.0180939
r_lateralorbitofrontal_thickavg	0.00767468	0.00617476
r_postcentral_thickavg	0.00765761	0.0018973
r_inferiortemporal_thickavg	0.007608	0.00882856
l_parsorbitalis_thickavg	0.00758749	0.00212421
r_supramarginal_surfavg	0.00754883	0.00238712
l_caudalanteriorudatenucleus	0.00754354	0.00396403
r_frontalpole_surfavg	0.00753802	0.00153623
l_frontalpole_surfavg	0.00746104	0.0136774
l_postcentral_thickavg	0.00742367	0.00149659
l_paracentral_thickavg	0.00741248	0.0119782
r_insula_surfavg	0.00732605	0.0136609
r_posteriorcingulate_thickavg	0.00722552	0.00842568
r_transversetemporal_thickavg	0.00708336	0.000546022
r_paracentral_thickavg	0.00703804	0.000950849
l_middletemporal_thickavg	0.00702098	0.00346438
r_superiortemporal_thickavg	0.0070116	0.0055812
r_middletemporal_thickavg	0.00694429	0.00722062
l_supramarginal_surfavg	0.00692644	0.00336294
l_inferiorparietal_surfavg	0.00691966	0.00935718
r_amygdala	0.00684357	0.00698036
r_pericalcarine_thickavg	0.00684174	0.0014133
l_entorhinal_thickavg	0.00678609	0.0102341
r_superiorparietal_surfavg	0.00677533	0.00306056
r_transversetemporal_surfavg	0.00676875	0.00395309
r_parstriangularis_surfavg	0.0067525	0.00252913
l_inferiortemporal_thickavg	0.00672755	0.00645397
l_lateralorbitofrontal_surfavg	0.00669801	0.0081162
l_caudalmiddlefrontal_surfavg	0.00664644	0.00994947
l_bankssts_thickavg	0.0066336	0.0177667
l_amygdala	0.00652493	0.00597251
r_parsopercularis_thickavg	0.00652422	0.0149975
r_mof_thickavg	0.00651888	0.00577708
r_parahippocampal_thickavg	0.00636418	0.0129315
r_bankssts_thickavg	0.00633401	0.00336079
l_parstriangularis_thickavg	0.00630253	0.00764973
l_caudalmiddlefrontal_thickavg	0.00630166	0.00379482
r_rostralmiddlefrontal_thickavg	0.00629966	0.00122465
l_parsopercularis_thickavg	0.00625494	0.00857457
l_fusiform_thickavg	0.00622946	0.00124985
l_temporalpole_thickavg	0.00621725	0.0101891
r_lateraloccipital_thickavg	0.00614595	0.0107353
l_insula_surfavg	0.00612637	0.00563879
l_entorhinal_surfavg	0.0060771	0.00770265
l_rostralmiddlefrontal_thickavg	0.00603727	0.000395614
r_globuspallidus	0.00600421	0.00405787
r_cuneus_thickavg	0.00590474	0.00141466
l_paracentral_surfavg	0.0058279	0.00464306
r_superiorparietal_thickavg	0.00582635	0.0052874
r_superiorfrontal_thickavg	0.00582494	0.00485827
r_precuneus_thickavg	0.0057465	0.0010441
l_inferiortemporal_surfavg	0.00569985	0.00589354
l_superiorparietal_thickavg	0.00566264	0.0091436
r_supramarginal_thickavg	0.0056594	0.00267754
l_rostralanteriorcingulate_surfavg	0.0056014	0.00744045
r_lateralorbitofrontal_surfavg	0.00558696	0.00345461
r_posteriorcingulate_surfavg	0.00557579	0.00695559
r_caudalmiddlefrontal_thickavg	0.00555954	3.94886e-05
l_lingual_thickavg	0.00552567	0.00434748
l_superiorfrontal_thickavg	0.00548611	0.00144162
r_pericalcarine_surfavg	0.00548143	0.00103333
l_posteriorcingulate_surfavg	0.00544075	0.00476061
l_cuneus_thickavg	0.00540759	0.00715335
r_isthmuscingulate_surfavg	0.00538955	0.00351893
l_middletemporal_surfavg	0.00536285	0.0122453
l_superiortemporal_thickavg	0.00534121	0.00406297
l_lateralorbitofrontal_thickavg	0.0052967	0.0078304
l_pericalcarine_surfavg	0.00528772	0.00462889
l_mof_thickavg	0.00527046	0.00424414
r_lingual_thickavg	0.0052461	0.00937148
l_lateraloccipital_surfavg	0.00522799	0.00178217
r_lateraloccipital_surfavg	0.00512837	0.00272616
r_inferiorparietal_thickavg	0.00510633	0.0060452
l_inferiorparietal_thickavg	0.00510301	0.00438861
l_lateraloccipital_thickavg	0.00505202	0.0112677
l_caudalanteriorcingulate_thicka	0.00493929	0.00759512
l_precuneus_thickavg	0.00488226	0.00322277
l_temporalpole_surfavg	0.00487697	0.00131662
r_caudalanteriorcingulate_thicka	0.00486637	0.00956037
r_inferiorparietal_surfavg	0.00483287	0.00836618
r_fusiform_thickavg	0.00482661	0.00347362
l_caudalanteriorcingulate_surfav	0.00465706	0.000778112
r_parsorbitalis_surfavg	0.0046497	0.00488931
l_postcentral_surfavg	0.00464082	0.00313908
l_superiortemporal_surfavg	0.00462391	0.00314961
r_superiorfrontal_surfavg	0.00461172	0.0103068
l_mof_surfavg	0.00445279	0.00691448
l_supramarginal_thickavg	0.00444929	0.000886263
r_precentral_surfavg	0.00439594	0.00634831
l_superiorparietal_surfavg	0.00434394	0.00194993
l_parsopercularis_surfavg	0.00432742	0.00298287
l_parstriangularis_surfavg	0.00432494	0.00288069
r_middletemporal_surfavg	0.00430694	0.00712205
r_fusiform_surfavg	0.00428334	0.00292372
r_mof_surfavg	0.00425213	0.00541083
r_lingual_surfavg	0.00422627	0.00165296
l_bankssts_surfavg	0.00418143	0.00237622
l_fusiform_surfavg	0.00410942	0.000862941
l_lingual_surfavg	0.00388249	0.00199798
r_cuneus_surfavg	0.00376799	0.00191752
l_cuneus_surfavg	0.00375812	0.00426972
r_rostralmiddlefrontal_surfavg	0.00364427	0.00418188
r_postcentral_surfavg	0.00344542	0.000605683
l_superiorfrontal_surfavg	0.0033823	0.000431986
r_superiortemporal_surfavg	0.00336922	0.000446412
l_rostralmiddlefrontal_surfavg	0.00334015	0.00396177
l_precentral_surfavg	0.00317861	0.00534131
r_precuneus_surfavg	0.00312317	0.000323099
r_parahippocampal_surfavg	0.00299319	0.0027916
l_thickness	0.00296597	0.00128658
r_inferiortemporal_surfavg	0.00278441	0.00195155
r_thickness	0.00277519	0.00236258
l_parahippocampal_surfavg	0.00268996	0.00135306
l_precuneus_surfavg	0.00202439	0.00159387
l_parsorbitalis_surfavg	0.00189569	0.00164314
l_surfarea	0.00165233	0.00158194
r_surfarea	0.00164974	0.0019198

## Sheet: Feature_imp_individualmodels
Features	RF	ETC	XGB	MLP	KNN	LG	LSV/RG
l_bankssts_surfavg	0.00470989	0.00466695	0.00472063	0.00396083	0.00284884	0.00108526	0.00366719
l_caudalanteriorcingulate_surfav	0.00468184	0.00477337	0.00570139	0.00393084	0.00419788	0.000931026	0.000625198
l_caudalmiddlefrontal_surfavg	0.00718912	0.0075115	0.00741779	0.00602546	0.00508833	0.00935179	0.0105471
l_cuneus_surfavg	0.00421622	0.00408116	0.00443663	0.00366683	0.00238978	0.0042548	0.00428463
l_entorhinal_surfavg	0.00578842	0.00618097	0.0061633	0.00535249	0.00690033	0.0080148	0.0073905
l_fusiform_surfavg	0.00447374	0.00428061	0.00480742	0.00403228	0.00295306	0.000951059	0.000774824
l_inferiorparietal_surfavg	0.00713969	0.0076809	0.00850209	0.00653352	0.00474208	0.00934751	0.00936686
l_inferiortemporal_surfavg	0.0053411	0.0056646	0.00611946	0.00573187	0.00564219	0.0058732	0.00591389
l_isthmuscingulate_surfavg	0.0100424	0.010205	0.0101373	0.00797323	0.00800639	0.00299449	0.00151425
l_lateraloccipital_surfavg	0.00585249	0.00537267	0.00644084	0.00492809	0.00354585	0.00040452	0.00315983
l_lateralorbitofrontal_surfavg	0.00680739	0.00683419	0.00731155	0.00657262	0.0059643	0.00800379	0.0082286
l_lingual_surfavg	0.00405494	0.00397491	0.00450687	0.00366095	0.00321481	0.00164884	0.00234712
l_medialorbitofrontal_surfavg	0.00437397	0.0044756	0.00493319	0.00391081	0.00457039	0.00558127	0.00824768
l_middletemporal_surfavg	0.00564732	0.00605437	0.00520476	0.00579332	0.00411449	0.0114532	0.0130373
l_parahippocampal_surfavg	0.00306538	0.00281972	0.00293286	0.00274026	0.00189158	0.00178623	0.000919885
l_paracentral_surfavg	0.00636147	0.00654719	0.00708287	0.00515283	0.00399513	0.0053526	0.00393352
l_parsopercularis_surfavg	0.00417866	0.00452215	0.00475242	0.00395035	0.00423353	0.00241972	0.00354602
l_parsorbitalis_surfavg	0.00200904	0.00197959	0.00216178	0.00180743	0.00152061	0.00158773	0.00169854
l_parstriangularis_surfavg	0.00474202	0.00473309	0.00520101	0.00427697	0.0026716	0.00321659	0.00254479
l_pericalcarine_surfavg	0.00554442	0.00551466	0.00637769	0.00474878	0.00425304	0.00503696	0.00422083
l_postcentral_surfavg	0.00515093	0.00493726	0.00562496	0.00452606	0.00296489	0.00354679	0.00273138
l_posteriorcingulate_surfavg	0.00545569	0.00554752	0.00623269	0.00441651	0.00555136	0.00357631	0.00594491
l_precentral_surfavg	0.00346477	0.00335327	0.00360681	0.00354776	0.00192045	0.0054635	0.00521912
l_precuneus_surfavg	0.00214747	0.00220055	0.00240505	0.0019874	0.00138147	0.00129443	0.00189331
l_rostralanteriorcingulate_surfavg	0.0056902	0.00598509	0.00639967	0.00494527	0.00498678	0.00632356	0.00855734
l_rostralmiddlefrontal_surfavg	0.00346255	0.00354344	0.00387035	0.0034843	0.00234014	0.00368156	0.00424197
l_superiorfrontal_surfavg	0.00359476	0.00339916	0.00400565	0.00363135	0.00228058	0.000704951	0.000159021
l_superiorparietal_surfavg	0.00469407	0.00455628	0.00477317	0.00414584	0.00355037	0.00257344	0.00132641
l_superiortemporal_surfavg	0.00525048	0.00527275	0.0053481	0.00518369	0.00206455	0.00356599	0.00273323
l_supramarginal_surfavg	0.00760595	0.00750156	0.00781339	0.00691053	0.00480076	0.00486825	0.00185762
l_frontalpole_surfavg	0.00750777	0.00780098	0.00903545	0.00672694	0.00623408	0.0135901	0.0137646
l_temporalpole_surfavg	0.00518021	0.00485157	0.00479532	0.00477812	0.00477963	0.000188374	0.00244486
l_transversetemporal_surfavg	0.00854986	0.0087122	0.00968462	0.00724912	0.00509026	0.00952139	0.00850455
l_insula_surfavg	0.00644741	0.00642937	0.00702513	0.00584236	0.0048876	0.00638369	0.00489389
r_bankssts_surfavg	0.00775711	0.00847267	0.00828082	0.00707071	0.00684853	0.0174371	0.0187507
r_caudalanteriorcingulate_surfav	0.0100039	0.0115116	0.0101365	0.00958896	0.0100666	0.0409233	0.0479882
r_caudalmiddlefrontal_surfavg	0.00998486	0.0100221	0.0102036	0.0084242	0.00695775	0.0156979	0.0176435
r_cuneus_surfavg	0.00401205	0.00411234	0.00420031	0.00353238	0.00298286	0.00223172	0.00160331
r_entorhinal_surfavg	0.00890386	0.00923442	0.00912988	0.00769459	0.0104915	0.0129668	0.0131153
r_fusiform_surfavg	0.00474639	0.0045227	0.00530216	0.004222	0.00262344	0.00298542	0.00286202
r_inferiorparietal_surfavg	0.00513502	0.0052474	0.0051282	0.00472823	0.00392551	0.00762488	0.00910747
r_inferiortemporal_surfavg	0.00262031	0.00289936	0.00316864	0.00271595	0.00251778	0.00179913	0.00210397
r_isthmuscingulate_surfavg	0.00588441	0.0060517	0.0058339	0.00480146	0.00437626	0.00202114	0.00501672
r_lateraloccipital_surfavg	0.00571945	0.00531597	0.00639855	0.00489007	0.00331782	0.00388239	0.00156994
r_lateralorbitofrontal_surfavg	0.00556983	0.00556445	0.00619026	0.00542365	0.00518662	0.00330199	0.00360722
r_lingual_surfavg	0.00429587	0.00440072	0.00483285	0.0039399	0.00366202	0.00175144	0.00155448
r_medialorbitofrontal_surfavg	0.00421052	0.00414992	0.00452405	0.0040155	0.00436065	0.00493949	0.00588218
r_middletemporal_surfavg	0.00443843	0.00478072	0.00433528	0.00451256	0.00346773	0.00687431	0.00736979
r_parahippocampal_surfavg	0.00339968	0.00312782	0.00348905	0.0029455	0.00200391	0.00196207	0.00362113
r_paracentral_surfavg	0.00973354	0.0107361	0.010875	0.00750267	0.00873634	0.0124289	0.0134422
r_parsopercularis_surfavg	0.00853416	0.00907714	0.0094808	0.00735678	0.00799427	0.00536987	0.0088855
r_parsorbitalis_surfavg	0.00481232	0.00471851	0.00577289	0.00425294	0.00369186	0.00432554	0.00545307
r_parstriangularis_surfavg	0.00759616	0.00760119	0.00917643	0.00672128	0.00266743	0.00320996	0.0018483
r_pericalcarine_surfavg	0.00578467	0.00559939	0.00659942	0.0048484	0.00457526	0.000160232	0.00190644
r_postcentral_surfavg	0.00383165	0.00369796	0.00407791	0.00343558	0.00218399	0.000946855	0.000264511
r_posteriorcingulate_surfavg	0.00543839	0.00596268	0.005519	0.00483765	0.00612122	0.00651343	0.00739774
r_precentral_surfavg	0.00478899	0.00481288	0.0047597	0.00491643	0.00270169	0.00673411	0.00596251
r_precuneus_surfavg	0.00349853	0.00340284	0.00361038	0.00317986	0.00192425	6.16687e-05	0.00058453
r_rostralanteriorcingulate_surfa	0.00819153	0.00929995	0.00751932	0.0077704	0.00695426	0.0204408	0.0230142
r_rostralmiddlefrontal_surfavg	0.00370657	0.00392801	0.00423335	0.00376375	0.00258969	0.00401133	0.00435242
r_superiorfrontal_surfavg	0.0045922	0.00477433	0.0049384	0.00470274	0.00405091	0.00962645	0.0109872
r_superiorparietal_surfavg	0.0071708	0.00717928	0.00760083	0.00603491	0.00589082	0.00326433	0.00285679
r_superiortemporal_surfavg	0.00371471	0.00380715	0.00381592	0.00369285	0.00181549	7.82955e-05	0.000814528
r_supramarginal_surfavg	0.00837677	0.0084427	0.00824646	0.00631043	0.0063678	0.00231949	0.00245475
r_frontalpole_surfavg	0.00873918	0.00823076	0.0107642	0.00685452	0.00310144	0.00266832	0.000404144
r_temporalpole_surfavg	0.00816998	0.00827988	0.00946241	0.00644909	0.00960878	0.00664683	0.00629634
r_transversetemporal_surfavg	0.00784055	0.00742506	0.00799076	0.0064355	0.00415188	0.00170584	0.00620034
r_insula_surfavg	0.00747362	0.00749175	0.00843262	0.00698083	0.00625146	0.0131832	0.0141386
l_thickness	0.00287793	0.00306557	0.00270138	0.00374481	0.00244019	0.001481	0.00109216
r_thickness	0.00283781	0.0029563	0.0025899	0.00366975	0.00182218	0.00263549	0.00208968
l_surfarea	0.00171195	0.00181601	0.00161503	0.00253002	0.00058863	0.00149614	0.00166775
r_surfarea	0.00169779	0.00181471	0.00166871	0.00250114	0.000566326	0.00177113	0.00206847
icv	0.00720467	0.00736644	0.00608659	0.0100347	0.0110103	0.00841547	0.00582816
l_bankssts_thickavg	0.00639682	0.00624169	0.00663633	0.00700636	0.00688679	0.0169413	0.0185921
l_caudalanteriorcingulate_thicka	0.0045469	0.00478216	0.0040922	0.00491924	0.00635597	0.00776624	0.00742401
l_caudalmiddlefrontal_thickavg	0.00594614	0.00600409	0.00635739	0.00683524	0.00636543	0.00422621	0.00336343
l_cuneus_thickavg	0.00486422	0.00494114	0.00518539	0.00572274	0.00632449	0.00723611	0.00707058
l_entorhinal_thickavg	0.00606608	0.0060124	0.00577996	0.00691654	0.00915545	0.0113122	0.00915591
l_fusiform_thickavg	0.00542788	0.00536245	0.00584439	0.00682592	0.00768664	0.000768081	0.00173163
l_inferiorparietal_thickavg	0.00502848	0.00472263	0.00533878	0.00529558	0.00512957	0.00317642	0.00560081
l_inferiortemporal_thickavg	0.00640443	0.00650578	0.00656792	0.00670746	0.00745216	0.00674059	0.00616735
l_isthmuscingulate_thickavg	0.0120641	0.0117138	0.0097426	0.011158	0.0141471	0.00255037	0.00603072
l_lateraloccipital_thickavg	0.00471365	0.00460465	0.00469421	0.00565057	0.00559703	0.0112916	0.0112437
l_lateralorbitofrontal_thickavg	0.0052771	0.00511252	0.0050172	0.00570949	0.00536718	0.00871335	0.00694745
l_lingual_thickavg	0.00532771	0.00513217	0.00466604	0.00550092	0.00700153	0.00401644	0.00467851
l_medialorbitofrontal_thickavg	0.00567902	0.00542086	0.00445726	0.00614021	0.00465497	0.00500333	0.00348495
l_middletemporal_thickavg	0.00660489	0.00670763	0.00684151	0.00702543	0.00792545	0.0044138	0.00251495
l_parahippocampal_thickavg	0.0117301	0.0121109	0.0119368	0.0111788	0.0129681	0.0240666	0.0278997
l_paracentral_thickavg	0.00725231	0.00746768	0.00782867	0.00688142	0.00763233	0.010382	0.0135743
l_parsopercularis_thickavg	0.00615322	0.006294	0.00629431	0.00576414	0.00676903	0.00865325	0.00849589
l_parsorbitalis_thickavg	0.00761858	0.00727576	0.00695227	0.00745539	0.00863546	0.00240075	0.00184768
l_parstriangularis_thickavg	0.00659101	0.00638015	0.00548049	0.00669709	0.00636389	0.00701038	0.00828908
l_pericalcarine_thickavg	0.00780566	0.00751201	0.00795373	0.0073616	0.0101218	0.00228476	0.000415686
l_postcentral_thickavg	0.00775289	0.00703009	0.00721573	0.00792061	0.00719904	0.00256521	0.000427982
l_posteriorcingulate_thickavg	0.0098406	0.00924228	0.00848694	0.010507	0.00985384	0.00718187	0.00330298
l_precentral_thickavg	0.00742362	0.00782798	0.00725989	0.00894155	0.00908854	0.00722845	0.00581735
l_precuneus_thickavg	0.00481937	0.00483213	0.00466905	0.00508751	0.00500321	0.00322029	0.00322525
l_rostralanteriorcingulate_thick	0.00896568	0.00867403	0.00766823	0.00908949	0.0118615	0.010094	0.00898109
l_rostralmiddlefrontal_thickavg	0.00568096	0.00557125	0.00584174	0.00712726	0.00596514	0.000602372	0.000188855
l_superiorfrontal_thickavg	0.0049088	0.00504841	0.0048435	0.00655712	0.00607273	0.00147728	0.00140596
l_superiorparietal_thickavg	0.00570308	0.00534167	0.00529427	0.00617929	0.0057949	0.00775873	0.0105285
l_superiortemporal_thickavg	0.00555213	0.00540963	0.0048292	0.00624127	0.00467381	0.00230083	0.00582511
l_supramarginal_thickavg	0.00443197	0.00428132	0.00435767	0.00531689	0.00385858	0.000680591	0.00109193
l_frontalpole_thickavg	0.0101251	0.0100776	0.0105805	0.00929562	0.0104809	0.0108546	0.0091787
l_temporalpole_thickavg	0.00583302	0.00583189	0.00565003	0.00636424	0.00740704	0.0113462	0.00903195
l_transversetemporal_thickavg	0.00937175	0.0100953	0.0101598	0.00825938	0.00979849	0.00594655	0.00663485
l_insula_thickavg	0.00909048	0.00918564	0.00782303	0.00971318	0.0109975	0.000614035	0.00466853
r_bankssts_thickavg	0.00615729	0.00598209	0.0059969	0.00672788	0.0068059	0.00454534	0.00217625
r_caudalanteriorcingulate_thicka	0.00473294	0.00481531	0.00377397	0.00499129	0.00601836	0.00974025	0.00938049
r_caudalmiddlefrontal_thickavg	0.00539422	0.00538628	0.00524313	0.00639008	0.00538398	4.16695e-05	3.73077e-05
r_cuneus_thickavg	0.00547213	0.00549735	0.00567936	0.00614905	0.00672579	0.00241949	0.000409827
r_entorhinal_thickavg	0.0116344	0.0114963	0.011625	0.0122341	0.0163764	0.00672698	0.0017517
r_fusiform_thickavg	0.00416895	0.00413634	0.00432169	0.00579232	0.00571372	0.00266605	0.00428119
r_inferiorparietal_thickavg	0.00486798	0.00485964	0.00492632	0.00525487	0.00562283	0.00528756	0.00680284
r_inferiortemporal_thickavg	0.00715935	0.00718266	0.00687976	0.00808186	0.00873636	0.00963766	0.00801945
r_isthmuscingulate_thickavg	0.00988828	0.009616	0.00843478	0.00935668	0.0114706	0.00693214	0.00578612
r_lateraloccipital_thickavg	0.00590379	0.00570945	0.00598866	0.00655505	0.00657281	0.0115588	0.0099119
r_lateralorbitofrontal_thickavg	0.00749702	0.00719207	0.00753998	0.00797916	0.00816515	0.00744135	0.00490817
r_lingual_thickavg	0.00498335	0.00461787	0.00496142	0.00535673	0.00631111	0.00866306	0.0100799
r_medialorbitofrontal_thickavg	0.00663488	0.00629915	0.00573334	0.0074788	0.00644824	0.00658069	0.00497348
r_middletemporal_thickavg	0.00680583	0.00679409	0.00658761	0.00727569	0.00725824	0.00783494	0.0066063
r_parahippocampal_thickavg	0.00605124	0.00623029	0.00611678	0.00639397	0.00702864	0.0119229	0.0139402
r_paracentral_thickavg	0.00691377	0.00714267	0.00719021	0.00636336	0.0075802	7.92074e-05	0.00182249
r_parsopercularis_thickavg	0.00654869	0.0066925	0.00618265	0.00618753	0.00700971	0.0134577	0.0165373
r_parsorbitalis_thickavg	0.00814442	0.00804376	0.00762084	0.00860333	0.00898197	0.00440586	0.00195319
r_parstriangularis_thickavg	0.00849235	0.00848828	0.00712085	0.00915989	0.00971227	0.0073436	0.00991261
r_pericalcarine_thickavg	0.00654768	0.00610657	0.00670406	0.00629454	0.00855586	0.000247638	0.00257897
r_postcentral_thickavg	0.00754147	0.00713077	0.0076603	0.00745626	0.00849927	0.00095099	0.00284362
r_posteriorcingulate_thickavg	0.00695555	0.00693082	0.00592879	0.00795832	0.00835414	0.00979349	0.00705786
r_precentral_thickavg	0.00811069	0.00803177	0.00839078	0.00933937	0.00912534	0.00882762	0.00795947
r_precuneus_thickavg	0.0055657	0.00558184	0.00559615	0.00557724	0.00641156	0.00064248	0.00144573
r_rostralanteriorcingulate_thick	0.0120506	0.0109117	0.00965129	0.0115765	0.0131278	0.00137724	0.00735494
r_rostralmiddlefrontal_thickavg	0.00599722	0.0059025	0.00523201	0.0079254	0.00644113	0.00153052	0.000918787
r_superiorfrontal_thickavg	0.00552416	0.00550335	0.00465838	0.00747728	0.00596151	0.00575759	0.00395895
r_superiorparietal_thickavg	0.00581152	0.00552542	0.00526938	0.00622133	0.0063041	0.00474929	0.00582552
r_superiortemporal_thickavg	0.00706606	0.00681759	0.0064207	0.00765145	0.00710221	0.00364313	0.00751927
r_supramarginal_thickavg	0.00568747	0.00554137	0.00577642	0.00595022	0.00534151	0.00191142	0.00344365
r_frontalpole_thickavg	0.00884791	0.00863488	0.00902865	0.00858381	0.00906225	0.0151966	0.0139048
r_temporalpole_thickavg	0.0128662	0.0125417	0.0127298	0.0127583	0.0175678	0.0180537	0.0105793
r_transversetemporal_thickavg	0.00681014	0.00727486	0.00791632	0.00584101	0.00757448	0.000129439	0.000962605
r_insula_thickavg	0.0107223	0.0102275	0.00895254	0.0108088	0.0104387	0.001491	0.000672373
l_accumbens	0.00972444	0.0100203	0.00843547	0.0105958	0.0118971	0.0245126	0.0204944
l_amygdala	0.00638261	0.00606818	0.00600885	0.00696248	0.0072025	0.00729322	0.00465179
l_caudalanteriorudatenucleus	0.00779639	0.00730699	0.00767559	0.0073502	0.00758853	0.00146811	0.00645995
l_hippocampus	0.0076818	0.00736474	0.00647018	0.00874245	0.00921795	0.00571532	0.00278736
l_globuspallidus	0.00961259	0.00920527	0.0105614	0.0086969	0.0105079	0.0108781	0.00806897
l_putamen	0.00911161	0.0100251	0.00844606	0.0103842	0.0132481	0.0257411	0.020027
l_thickavglamus	0.00992998	0.0103331	0.00856157	0.0123047	0.0149241	0.0191162	0.0166186
r_accumbens	0.0113329	0.0122351	0.0098833	0.0120293	0.0132496	0.0220546	0.016432
r_amygdala	0.00701548	0.00634384	0.00662462	0.00701118	0.00722273	0.00797183	0.00598889
r_caudalanteriorudatenucleus	0.00975182	0.00933165	0.00998414	0.00891634	0.00966265	0.0069574	0.0141016
r_hippocampus	0.00832002	0.00810092	0.00667397	0.0100864	0.0109047	0.00708232	0.00337188
r_globuspallidus	0.00596204	0.00550375	0.00622577	0.00585937	0.00647011	0.00511201	0.00300374
r_putamen	0.00895423	0.0093343	0.00810101	0.0102434	0.0125269	0.0223248	0.0162604
r_thickavglamus	0.00844286	0.00836358	0.00793854	0.0105555	0.0108189	0.0108886	0.00853249
